# Supplementary material for: Incidence and risk factors associated with injuries during static line parachute training in Royal Thai Army
Source: Mil Med Res. 2020 Jun 7;7:27. doi: 10.1186/s40779-020-00252-w (PMC7278130; doi:10.1186/s40779-020-00252-w)
Supplement: Supplementary file 1 — Additional file 1. [file 40779_2020_252_MOESM1_ESM.zip]

Archive with 3 entries (3 files):
- RecordForms(ENG).doc
- Parachutestatafinal.dta
- Data coding Manual-Confirmed the deleted part.docx
